# Supplementary material for: Study of the Floristic, Morphological, and Genetic (atpF–atpH, Internal Transcribed Spacer (ITS), matK, psbK–psbI, rbcL, and trnH–psbA) Differences in Crataegus ambigua Populations in Mangistau (Kazakhstan)
Source: Plants (Basel). 2024 Jun 7;13(12):1591. doi: 10.3390/plants13121591 (PMC11207986; doi:10.3390/plants13121591)
Supplement: Supplementary file 1 [file plants-13-01591-s001.zip › Crataegus_ambigua_atpF-atpH.fas]

>Crataegus_ambigua_pop1_atpF-atpH
CCTCTTT-CTTATAG-ATAGACT-AATTATTTTATTTATATTATTTTTGTATTATTTTTATTATGAATTTCCCTATTTCT-AAATAGAATATACTAAATAGAGTCAAAAAATATATTGATTTAGA-AATGGATTTTTTTTTTC-AATTGGAAATTTCCAATAAGTGGAAATTTCCAATAARAATGATACTTATTAGAATTAGGTACCCGATCTTATGTCAGGTCAGTTGCGAAATATCTCGTTTGTTGAAATACTTCCTAAAAAAAGTTTTTCCATTGGACTAARAAGGTAAAGGAAGAAAGCGGGTTGGAGTGCGAATTCCTCATCCTCAAATCAGCTCTTTCCGGGGGTTGTTGTCCCTAAGTAATTTAATTGTAGGAGTTAAATCTTAATATAATTCGAAAAAACAAGAGC
>Crataegus_ambigua_pop2_atpF-atpH
C-TCTTTTCTTATAGAATAGACTGAATTATTTTATTTATATTATTTTTGTATTATTTTTATTATGAATTTCCCTATTTCTAAAATAGAATATACTAAATAGAGTCAAAAAATATATTGATTTAGAGAATGGATTTTTTTTTTCGAATTGGAAATTTCCAATAAGTGGAAATTTCCAATAAGAATGATACTTATTAGAATTAGGTACCCGATCTTATGTCAGGTCAGTTGCGAAATATCTCGTTTGTTGAAATACTTCCTAAAAAAAGTTTTTCCATTGGACTAAGAAGGTAAAGGAAGAAAGCGGGTTGGAGTGCGAATTCCTCATCCTCAAATCAGCTCTTTCCGGGGGTTGTTGTCCCTAAGTAATTTAATTGTAGGAGTTAAATCTTAATATAATTCGAAAAAACAAGAGC
>Crataegus_ambigua_pop3_atpF-atpH
CCTCTTT-CTTATAG-ATAGACT-AATTATTTTATTTATATTATTTTTGTATTATTTTTATTATGAATTTCCCTATTTCT-AAATAGAATATACTAAATAGAGTCAAAAAATATATTGATTTAGA-AATGGATTTTTTTTTTC-AATTGGAAATTTCCAATAAGTGGAAATTTCCAATAAGAATGATACTTATTAGAATTAGGTACCCGATCTTATGTCAGGTCAGTTGCGAAATATCTCGTTTGTTGAAATACTTCCTAAAAAAAGTTTTTCCATTGGACTAAGAAGGTAAAGGAAGAAAGCGGGTTGGAGTGCGAATTCCTCATCCTCAAATCAGCTCTTTCCGGGGGTTGTTGTCCCTAAGTAATTTAATTGTAGGAGTTAAATCTTAATATAATTCGAAAAAACAAGAGC
>Crataegus_ambigua_pop4_atpF-atpH
CCTCTTT-CTTATAG-ATAGACT-AATTATTTTATTTATATTATTTTTGTATTATTTTTATTATGAATTTCCCTATTTCT-AAATAGAATATACTAAATAGAGTCAAAAAATATATTGATTTAGA-AATGGATTTTTTTTTTC-AATTGGAAATTTCCAATAAGTGGAAATTTCCAATAAGAATGATACTTATTAGAATTAGGTACCCGATCTTATGTCAGGTCAGTTGCGAAATATCTCGTTTGTTGAAATACTTCCTAAAAAAAGTTTTTCCATTGGACTAAGAAGGTAAAGGAAGAAAGCGGGTTGGAGTGCGAATTCCTCATCCTCAAATCAGCTCTTTCCGGGGGTTGTTGTCCCTAAGTAATTTAATTGTAGGAGTTAAATCTTAATATAATTCGAAAAAACAAGAGC
