# Supplementary material for: Study of the Floristic, Morphological, and Genetic (atpF–atpH, Internal Transcribed Spacer (ITS), matK, psbK–psbI, rbcL, and trnH–psbA) Differences in Crataegus ambigua Populations in Mangistau (Kazakhstan)
Source: Plants (Basel). 2024 Jun 7;13(12):1591. doi: 10.3390/plants13121591 (PMC11207986; doi:10.3390/plants13121591)
Supplement: Supplementary file 1 [file plants-13-01591-s001.zip › Crataegus_ambigua_ITS.fas]

>Crataegus_ambigua_pop1_ITS
GCGCGTCGTCG-TCTTCGATATATGTCAAAACGACTCTCGGCAACGGATATCTCGGCTCTCGCATCGATGAAGAACGTAGCGAAATGCGATACTTGGTGTGAATTGCAGAATCCCGTGAACCATCGAGTCTTTGAACGCAAGTTGCGCCCGAAGCCTCTAGGCCGAGGGCACGCCTGCC-TGGGCGTCACGCGCCGTTGCCCCCCCTCGCCTCTCTCGGGAGCGTCGGCGGGCGGACGATGGCCTCCCGTGCGCCACCCCGCGCGGTTGGCCCAAATGTCGAGTCCCCGGCGACGAACGCCACGACAATCGGTGGTTGTCAAACCTCGGTTG
>Crataegus_ambigua_pop2_ITS
GCGCGTCGTCG-TCTTCGATATATGTCAAAACGACTCTCGGCAACGGATATCTCGGCTCTCGCATCGATGAAGAACGTAGCGAAATGCGATACTTGGTGTGAATTGCAGAATCCCGTGAACCATCGAGTCTTTGAACGCAAGTTGCGCCCGAAGCCTCTAGGCCGAGGGCACGCCTGCC-TGGGCGTCACGCGCCGTTGCCCCCCCTCGCCTCTCTCGGGAGCGTCGGCGGGCGGACGATGGCCTCCCGTGCGCCACCCCGCGCGGTTGGCCCAAATGTCGAGTCCCCGGCGACGAACGCCACGACAATCGGTGGTTGTCAAACCTCGGTTG
>Crataegus_ambigua_pop3_ITS
GCGCGTCGTCT-TCTTCGATATATGTCAAAACGACTCTCGGCAACGGATATCTCGGCTCTCGCATCGATGAAGAACGTASCGAAATGCGATACTTGGTGTGAATTGCAGAATCCCGTGAACCATCGAGTCTTTGAACGCAAGTTGCGCCCGAAGCCTCTAGGCCGAGGGCACGCCTGCC-TGGGCGTCACGCGCCGTTGCCCCCCCTCGCCTCTCTCGGGAGCGTCGGCGGGCGGACGATGGCCTCCCGTGCGCCACCCCGCGCGGTTGGCCCAAATGTCGAGTCCCCGGCGACGAACGCCACGACCATCGGTGGTTGTCAAACCTCGGTTG
>Crataegus_ambigua_pop4_ITS
GCGCGTCGTCGTTCTTCGATATATGTCAAAACGACTCTCGGCAACGGATATCTCGGCTCTCGCATCGATGAAGAACGTAGCGAAATGCGATACTTGGTGTGAATTGCAGAATCCCGTGAACCATCGAGTCTTTGAACGCAAGTTGCGCCCGAAGCCTCTAGGCCGAGGGCACGCCTGCCTTGGGCGTCACGCGCCGTTGCCCCCCCTCGCCTCTCTCGGGAGCGTCGGCGGGCGGACGATGGCCTCCCRTGCGCCACCCCGCGCGGTYGGCCCAAATGTCGAGTCCCCGGCGACGAACGCCACGACAATCGGTGGTTGTCAAACCTCGGTTG
